# Supplementary material for: A standardized, genome-guided MLST scheme for Avibacterium paragallinarum: enhanced epidemiological typing and validation against existing methods
Source: J Clin Microbiol. 2026 Feb 10;64(3):e01267-25. doi: 10.1128/jcm.01267-25 (PMC12977546; doi:10.1128/jcm.01267-25)
Supplement: Table S1 — All 75 A. paragallinarum samples used for MLST scheme development and evaluation and their allelic profiles and other related information. Samples are color-coded according to their group in the main figures. [file jcm.01267-25-s0002.xlsx]

## Sheet: Sheet1
Table S1.All 75 A. Praragallinarum samples used for MLST scheme development and evaluation and their allelic profiles and other related information. Samples have the color coded according to their group in the main paper figures..
Sample ID	Strain/aliases	Sequence Type	metF	prfC	rpsA	rseA	ufp1	xseA	Serovar	Sample Source	Sample Type	Sequencing Approach	Country of Isolation	State of Isolation	County of Ioslation	Year of Isolation	Production Type	Genome Accession(s)	Status	Size (Mb)	Scaffolds	Genes	Center	Chromosomes/RefSeq	Chromosomes/INSDC	WGS
AP01_PE_FARPER_15	FARPER-174	1	1	1	1	1	1	1	C2	GenBank	WGS	WGS	Peru	?	?	2015	?	NZ_CP034110.1	CompleteGenome	2.43	1	2334	FARVET S.A.C.	NZ_CP034110.1	CP034110.1	?
AP02_JP	AVPG 221	14	6	6	7	7	7	7	A1	GenBank	WGS	WGS	Japan	?	?	?	?	RQXP01	Contig	2.66	82	2781	Veterinary Biotechnology	?	?	RQXP01
AP03_CN_Hp8_17	Hp8	15	7	7	8	8	8	8	A1	GenBank	WGS	WGS	China	?	?	2017	?	VXDA01	Scaffold	2.36	182	2546	Institute of Animal Husbandry and Veterinary Medicine, BAAFS.	?	?	VXDA01
AP04_DE_2671	2671	15	7	7	8	8	8	8	B1	GenBank	WGS	WGS	Germany	?	?	?	?	RQXQ01	Contig	2.34	135	2372	Veterinary Biotechnology	?	?	RQXQ01
AP05_MX_8	ESV-135	3	1	1	2	2	2	2	C1	GenBank	WGS	WGS	Mexico	?	?	?	Commercial Layers	NZ_CP050316.1	CompleteGenome	2.52	1	2469	BUAP-UNAM-CINVESTAV	NZ_CP050316.1	CP050316.1	?
AP06_CN_p4chr1	p4chr1	7	2	2	3	3	3	3	?	GenBank	WGS	WGS	China	?	?	?	?	NZ_CP081939.1	CompleteGenome	2.77	1	2818	Institute of Animal Husbandry and Veterinary Medicine, BAAFS.	NZ_CP081939.1	CP081939.1	?
AP07_CN_M	M	9	3	3	4	4	4	4	?	GenBank	WGS	WGS	China	?	?	?	?	CP086713.1	CompleteGenome	2.77	1		Institute of Animal Husbandry and Veterinary Medicine	?	CP086713.1	?
AP08_SA	SA-3	17	7	8	8	8	4	9	C3	GenBank	WGS	WGS	South Africa	?	?	?	?	RQXS01	Contig	2.39	139	2534	Veterinary Biotechnology	?	?	RQXS01
AP09_DEL_20	MEL-AP1	2	1	1	1	1	2	1	?	This Study	Clinical Sample/pure isolate	WGS/ Sanger Sequencing	United States	Delaware	?	2020	Commercial Broilers	?	?	?	?	?	?	?	?	?
AP10_DEL_20	MEL-AP2	2	1	1	1	1	2	1	?	This Study	Clinical Sample/pure isolate	WGS/ Sanger Sequencing	United States	Delaware	?	2020	Commercial Broilers	?	?	?	?	?	?	?	?	?
AP11_DEL_20	MEL-AP3	2	1	1	1	1	2	1	?	This Study	Clinical Sample/pure isolate	WGS/ Sanger Sequencing	United States	Delaware	?	2020	Commercial Broilers	?	?	?	?	?	?	?	?	?
AP12_CN_19	AP1-1N-1	7	2	2	3	3	3	3	?	GenBank	WGS	WGS	China	?	?	2019	?	JACEVM01	Scaffold	2.59	120	2578	China Agricultural University	?	?	JACEVM01
AP13_CN_19	AP1-2N-1	7	2	2	3	3	3	3	?	GenBank	WGS	WGS	China	?	?	2019	?	JACEVN01	Scaffold	2.59	123	2572	China Agricultural University	?	?	JACEVN01
AP14_CN_19	AP1-3N-1	7	2	2	3	3	3	3	?	GenBank	WGS	WGS	China	?	?	2019	?	JACEVO01	Scaffold	2.59	124	2577	China Agricultural University	?	?	JACEVO01
AP15_CN_19	AP1-3S-1	7	2	2	3	3	3	3	?	GenBank	WGS	WGS	China	?	?	2019	?	JACEVP01	Scaffold	2.59	122	2569	China Agricultural University	?	?	JACEVP01
AP16_CN_19	AP12-4N-1	7	2	2	3	3	3	3	?	GenBank	WGS	WGS	China	?	?	2019	?	JACEVQ01	Scaffold	2.59	119	2569	China Agricultural University	?	?	JACEVQ01
AP17_CN_19	AP12-5S-1	7	2	2	3	3	3	3	?	GenBank	WGS	WGS	China	?	?	2019	?	JACEVR01	Scaffold	2.59	119	2571	China Agricultural University	?	?	JACEVR01
AP18_CN_19	APX1-1N-2	7	2	2	3	3	3	3	?	GenBank	WGS	WGS	China	?	?	2019	?	JACEVS01	Scaffold	2.59	126	2575	China Agricultural University	?	?	JACEVS01
AP19_CN_19	APX1-1S-1	7	2	2	3	3	3	3	?	GenBank	WGS	WGS	China	?	?	2019	?	JACEVT01	Scaffold	2.59	124	2575	China Agricultural University	?	?	JACEVT01
AP20_CN_19	APX1-2N-1	7	2	2	3	3	3	3	?	GenBank	WGS	WGS	China	?	?	2019	?	JACEVU01	Scaffold	2.59	128	2575	China Agricultural University	?	?	JACEVU01
AP21_CN_19	APX2-2N-2	7	2	2	3	3	3	3	?	GenBank	WGS	WGS	China	?	?	2019	?	JACEVV01	Scaffold	2.59	125	2571	China Agricultural University	?	?	JACEVV01
AP22_CN_19	APX3-2S-2	7	2	2	3	3	3	3	?	GenBank	WGS	WGS	China	?	?	2019	?	JACEVW01	Scaffold	2.59	127	2573	China Agricultural University	?	?	JACEVW01
AP23_CN_19	Y2S-2	7	2	2	3	3	3	3	?	GenBank	WGS	WGS	China	?	?	2019	?	JACEVX01	Scaffold	2.56	65	2507	China Agricultural University	?	?	JACEVX01
AP24_CN_19	Z1N-1-2	7	2	2	3	3	3	3	?	GenBank	WGS	WGS	China	?	?	2019	?	JACEVY01	Scaffold	2.59	124	2572	China Agricultural University	?	?	JACEVY01
AP25_CN_19	Z1N-2-1	7	2	2	3	3	3	3	?	GenBank	WGS	WGS	China	?	?	2019	?	JACEVZ01	Scaffold	2.59	125	2586	China Agricultural University	?	?	JACEVZ01
AP26_CN_19	Z1N-2-2	7	2	2	3	3	3	3	?	GenBank	WGS	WGS	China	?	?	2019	?	JACEWA01	Scaffold	2.59	128	2573	China Agricultural University	?	?	JACEWA01
AP27_CN	C-AP1	7	2	2	3	3	3	3	?	GenBank	WGS	WGS	China	?	?	?	?	NZ_CP113786.1	Chromosome	2.61	1	2602	Foshan university	NZ_CP113786.1	CP113786.1	?
AP28_CN_19	Z2S-1-2	7	2	2	3	3	3	3	?	GenBank	WGS	WGS	China	?	?	2019	?	JACEWC01	Scaffold	2.59	122	2572	China Agricultural University	?	?	JACEWC01
AP29_CN	C-AP4	23	12	2	3	3	3	3	?	GenBank	WGS	WGS	China	?	?	?	?	NZ_CP113955.1	Chromosome	2.59	1	2592	Foshan university	NZ_CP113955.1	CP113955.1	?
AP30_DE_70	CCUG 12835	18	8	6	7	10	9	7	?	GenBank	WGS	WGS	Germany	?	?	1970	?	PQVK01	Contig	2.46	335	2598	University of Copenhagen	?	?	PQVK01
AP31_JP	221	19	8	6	7	11	9	7	?	GenBank	WGS	WGS	Japan	?	?	?	?	AOGF01	Contig	2.67	135	2857	The Institute of Animal Husbandry and Veterinary Medicine of Beijing Academy of Agriculture and Forestry Sciences	?	?	AOGF01
AP32_MX_11	CL	15	7	7	8	8	8	8	?	GenBank	WGS	WGS	Mexico	?	?	2011	?	LAEN01	Contig	2.41	154	2543	BUAP-UNAM-CINVESTAV	?	?	LAEN01
AP33_MX_14	AVPG2015	3	1	1	2	2	2	2	?	GenBank	WGS	WGS	Mexico	?	?	2014	?	NZ_CP058307.1	CompleteGenome	2.53	1	2497	BUAP-UNAM-CINVESTAV	NZ_CP058307.1	CP058307.1
AP34_GBENG	NCTC10926	22	11	11	8	8	4	2	?	GenBank	WGS	WGS	England	?	?	1958	?	UFSW01	Contig	2.79	4	2984	Wellcome Sanger Institute	?	?	UFSW01
AP35_OH_19	B1927814	2	1	1	1	1	2	1	?	This Study	Clinical Sample/pure isolate	WGS	United States	Ohio	?	2019	Commercial Layers	?		?			?	?	?	?
AP36_OH_21	AG21-0333	10	4	4	5	5	5	5	?	This Study	Clinical Sample/pure isolate	WGS	United States	Ohio	?	2021	Commercial Layers	?		?			?	?	?	?
AP37_OH_21	AG21-0332	21	10	10	10	12	10	5	?	This Study	Clinical Sample/pure isolate	WGS	United States	Ohio	?	2021	Commercial Layers	?		?			?	?	?	?
AP38_PA_18	ADL-AP01	2	1	1	1	1	2	1	?	GenBank	WGS	WGS	United States	Pennsylvania	?	2018	Commercial Layers	NZ_CP051642.1	CompleteGenome	2.42	1	2333	Pennsylvania State University	NZ_CP051642.1	CP051642.1	?
AP39_PA_18	ADL-AP02	2	1	1	1	1	2	1	?	GenBank	WGS	WGS	United States	Pennsylvania	?	2018	Commercial Layers	NZ_CP051641.1	CompleteGenome	2.42	1	2335	Pennsylvania State University	NZ_CP051641.1	CP051641.1	?
AP40_PA_18	ADL-AP07	2	1	1	1	1	2	1	?	GenBank	WGS	WGS	United States	Pennsylvania	?	2018	Commercial Layers	NZ_CP051640.1	CompleteGenome	2.42	1	2335	Pennsylvania State University	NZ_CP051640.1	CP051640.1	?
AP41_PA_18	ADL-AP10	2	1	1	1	1	2	1	?	GenBank	WGS	WGS	United States	Pennsylvania	?	2018	Commercial Layers	NZ_CP051639.1	CompleteGenome	2.42	1	2340	Pennsylvania State University	NZ_CP051639.1	CP051639.1	?
AP42_PA_18	ADL-AP15	2	1	1	1	1	2	1	?	GenBank	WGS	WGS	United States	Pennsylvania	?	2018	Commercial Layers	NZ_CP051638.1	CompleteGenome	2.42	1	2345	Pennsylvania State University	NZ_CP051638.1	CP051638.1	?
AP43_PA_18	ADL-AP16	2	1	1	1	1	2	1	?	GenBank	WGS	WGS	United States	Pennsylvania	?	2018	Commercial Layers	NZ_CP051637.1	CompleteGenome	2.42	1	2340	Pennsylvania State University	NZ_CP051637.1	CP051637.1	?
AP44_PA_18	ADL-AP17	2	1	1	1	1	2	1	?	GenBank	WGS	WGS	United States	Pennsylvania	?	2018	Commercial Layers	NZ_CP051636.1	CompleteGenome	2.42	1	2336	Pennsylvania State University	NZ_CP051636.1	CP051636.1	?
AP45_PE_72_10	72	4	1	1	11	1	2	10	?	GenBank	WGS	WGS	Peru	?	?	2010	Commercial Broilers	AFFP02	Contig	2.45	75	2422	Laboratory FARVET, Peru	?	?	AFFP02
AP46_58	NCTC10926	22	11	11	8	8	4	2	?	GenBank	WGS	WGS	England	?	?	1958	?	UFSW01	Contig	2.79	4	2984	Wellcome Sanger Institute	?	?	UFSW01
AP47_RU_17	SCPM-O-B-8406	7	2	2	3	3	3	3	?	GenBank	WGS	WGS	Russia	?	?	2017	?	QJPJ01	Contig	2.56	67	2513	SRCAMB	?	?	QJPJ01
AP48_RU_16	SCPM-O-B-8407	7	2	2	3	3	3	3	?	GenBank	WGS	WGS	Russia	?	?	2016	?	QJPI01	Contig	2.55	66	2521	SRCAMB	?	?	QJPI01
AP49_DE_58	NCTC11296	18	8	6	7	10	9	7	?	GenBank	WGS	WGS	Germany	?	?	1958	?	UGHK01	Contig	2.86	3	3110	Wellcome Sanger Institute	?	?	UGHK01
AP50_20	2020054022-50	5	1	16	1	1	2	1	?	This Study	Clinical Sample	Sanger Sequencing	United States		?	2020	?	?		?	?	?	?	?	?	?
AP51_OH_20	2020036834-1	2	1	1	1	1	2	1	?	This Study	Clinical Sample	Sanger Sequencing	United States	Ohio	?	2020	Commercial Broilers	?		?	?	?	?	?	?	?
AP52_MD_20	20-s2774	2	1	1	1	1	2	1	?	This Study	Clinical Sample	Sanger Sequencing	United States	Maryland	Wicomico	2020	Backyard	?		?	?	?	?	?	?	?
AP53_MD_20	20-s4486	24	13	12	10	16	12	12	?	This Study	Clinical Sample	Sanger Sequencing	United States	Maryland	Wicomico	2020	Backyard	?		?	?	?	?	?	?	?
AP54_MD_20	20-s2469-5	29	17	13	9	17	13	13	?	This Study	Clinical Sample	Sanger Sequencing	United States	Maryland	Wicomico	2020	Backyard	?		?	?	?	?	?	?	?
AP55_MD_20	20-f4058-2	6	1	18	1	1	2	1	?	This Study	Clinical Sample	Sanger Sequencing	United States	Maryland	Wicomico	2020	Backyard	?		?	?	?	?	?	?	?
AP56_MD_20	20-f4953-4	26	14	14	9	18	14	14	?	This Study	Clinical Sample	Sanger Sequencing	United States	Maryland	Wicomico	2020	Backyard	?		?	?	?	?	?	?	?
AP57_MD_21	20-f4519-1	27	15	15	10	19	15	15	?	This Study	Clinical Sample	Sanger Sequencing	United States	Maryland	Wicomico	2021	Backyard	?		?	?	?	?	?	?	?
AP58_MD_21	21-f170-5	28	16	12	10	16	16	12	?	This Study	Clinical Sample	Sanger Sequencing	United States	Maryland	Wicomico	2021	Backyard	?		?	?	?	?	?	?	?
AP59_IA_20	2020036656-2	12	5	17	6	20	6	6	?	This Study	Clinical Sample	Sanger Sequencing	United States	Iowa	?	2020	Commercial Layers	?		?	?	?	?	?	?	?
AP60_IA_21	2021005974-60	11	5	5	6	6	6	6	?	This Study	Clinical Sample	Sanger Sequencing	United States	Iowa	?	2021	Commercial Layers	?		?	?	?	?	?	?	?
AP61_DEL_17	17-9123-NC-L	25	13	21	9	9	18	17	?	This Study	Clinical Sample	Sanger Sequencing	United States	Delaware	Wyoming	2017	Backyard	?		?	?	?	?	?	?	?
AP62_DEL_17	17-9123-NC-L	30	18	19	9	21	17	16	?	This Study	Clinical Sample	Sanger Sequencing	United States	Delaware	Wyoming	2017	Backyard	?		?	?	?	?	?	?	?
AP63_IA_22	2021109589	2	1	1	1	1	2	1	?	This Study	Clinical Sample/pure isolate	WGS	United States	Iowa	?	2022	Commercial Layers	?		?	?	?	?	?	?	?
AP64_IA_22	2022-IA64	10	4	4	5	5	5	5	?	This Study	Clinical Sample/pure isolate	WGS	United States	Iowa	?	2022	Commercial Layers	?		?	?	?	?	?	?	?
AP65_IA_22	AP-2 5974	11	5	5	6	6	6	6	?	This Study	Clinical Sample/pure isolate	WGS	United States	Iowa	?	2022	Commercial Layers	?		?	?	?	?	?	?	?
AP66_CN_19	ZJ-C	7	2	2	3	3	3	3	?	GenBank	WGS	WGS	China	?	?	?	?	NZ_CP095161.1	CompleteGenome	2.68	1	2665	Institute of Animal Husbandry and Veterinary Medicine, BAAFS.	NZ_CP095161.1	CP095161.1
AP67_DE	NCTC11296-67	18	8	6	7	10	9	7	A2	This Study	WGS	WGS	Germany	?	?	?	Commercial Layers	?		?	?	?	?	?	?	?
AP68_FR_20	FR20-3748-1-1	7	2	2	3	3	3	3	?	This Study	WGS reads	WGS	France	?	?	2020	Commercial Layers	?		?	?	?	?	?	?	?
AP69_GA_20	GA20-3748-3-1	16	7	7	12	13	11	11	?	This Study	WGS reads	WGS	Gabon	?	?	2020	Commercial Layers	?		?	?	?	?	?	?	?
AP70_FR_20	FR20-3748-5-1	8	2	2	3	15	3	3	?	This Study	WGS reads	WGS	France	?	?	2020	Commercial Layers	?		?	?	?	?	?	?	?
AP71_IA_22	AG21-0333	10	4	4	5	5	5	5	?	GenBank	WGS	WGS	United States	Iowa	?	?	Commercial Layers	CP104914.1,CP104915.1,CP104916.1	CompleteGenome	2.41	3	2310	Iowa State University		CP104914.1
AP72_IA_22	AP-2	11	5	5	6	6	6	6	?	This Study	WGS	WGS	United States	Iowa	?	?	Commercial Layers	CP104917.1	CompleteGenome	2.53	1	2475	Iowa State University		CP104917.1
AP73_IA	2020036676-1	20	9	1	1	22	2	1	?	This Study	Clinical Sample	Sanger Sequencing	United States	Iowa	?	?	Commercial Layers	?		?	?	?	?	?	?	?
AP74_CO_20	2020095597-T2	31	19	9	13	14	14	15	?	This Study	Clinical Sample	Sanger Sequencing	United States	Colorado	?	2020	Commercial Layers	?		?	?	?	?
AP75	ICPRO-S12	13	5	20	6	6	6	6	?	This Study	Clinical Sample	Sanger Sequencing	United States	?	?	?	Commercial Layers	?
